# Supplementary material for: Members of WRKY Group III transcription factors are important in TYLCV defense signaling pathway in tomato (Solanum lycopersicum)
Source: BMC Genomics. 2016 Oct 7;17:788. doi: 10.1186/s12864-016-3123-2 (PMC5055730; doi:10.1186/s12864-016-3123-2)
Supplement: Additional file 1: — Table S1. WRKY transcription factors name in rice, Arabidopsis, and tomato. Red color in tomato represented the SolyWRKY Group III TFs. Table S2. The orthologous WRKY genes in tomato, Arabidopsis, and rice. Red represented the orthologous genes of Group III genes responded to TYLCV infection in tomato. Table S3. The paralogous WRKY genes in tomato, Arabidopsis, and rice. Red represented the paralogous genes of Group III genes responded to TYLCV infection in tomato. (XLS 48 kb) [file 12864_2016_3123_MOESM1_ESM.xls]

## Sheet: Additional file 1 Table S1
WRKY transcription factors name in rice, Arabidopsis, and tomato. Red color in tomato represented the SolyWRKY Group III TFs.
OsWRKY Name 1	OsWRKY Name 2	AtWRKY Name 1	AtWRKY Name 2	BrWRKY Name 1	BrWRKY Name 2	SolyWRKY Name 1	SolyWRKY Name 2
OsWRKY11	LOC_Os01g43650.1	AtWRKY30	AT5G24110.1	BrWRKY7	Bra013732	SolyWRKY01	Solyc01g058540.2.1
OsWRKY17	LOC_Os01g74140.1	AtWRKY38	AT5G22570.1	BrWRKY13	Bra028918	SolyWRKY02	Solyc01g079260.2.1
OsWRKY18	LOC_Os10g18099.1	AtWRKY41	AT4G11070.1	BrWRKY16	Bra020196	SolyWRKY03	Solyc01g079360.2.1
OsWRKY19	LOC_Os05g49620.1	AtWRKY46	AT2G46400.1	BrWRKY17	Bra020197	SolyWRKY04	Solyc01g089960.2.1
OsWRKY20	LOC_Os01g60540.1	AtWRKY53	AT4G23810.1	BrWRKY28	Bra026554	SolyWRKY05	Solyc01g095100.2.1
OsWRKY21	LOC_Os01g60640.1	AtWRKY54	AT2G40750.1	BrWRKY28	Bra026554	SolyWRKY06	Solyc05g050060.1.1
OsWRKY31	LOC_Os06g30860.1	AtWRKY55	AT2G40740.1	BrWRKY28	Bra026554	SolyWRKY07	Solyc01g104550.2.1
OsWRKY32	LOC_Os02g53100.1	AtWRKY62	AT5G01900.1	BrWRKY28	Bra026554	SolyWRKY08	Solyc02g021680.2.1
OsWRKY48	LOC_Os05g40060.1	AtWRKY63	AT1G66600.1	BrWRKY41	Bra000202	SolyWRKY09	Solyc02g032950.2.1
OsWRKY49	LOC_Os05g49100.1	AtWRKY64	AT1G66560.1	BrWRKY42	Bra000203	SolyWRKY10	Solyc02g067430.2.1
OsWRKY5	LOC_Os05g04640.1	AtWRKY66	AT1G80590.1	BrWRKY44	Bra000423	SolyWRKY11	Solyc02g071130.2.1
OsWRKY53	LOC_Os05g27730.1	AtWRKY67	AT1G66550.1	BrWRKY51	Bra019265	SolyWRKY12	Solyc02g072190.2.1
OsWRKY54	LOC_Os05g40080.1	AtWRKY70	AT3G56400.1	BrWRKY59	Bra014426	SolyWRKY13	Solyc02g080890.2.1
OsWRKY55	LOC_Os03g20550.1			BrWRKY61	Bra014692	SolyWRKY14	Solyc02g088340.2.1
OsWRKY64	LOC_Os12g02450.1			BrWRKY62	Bra014693	SolyWRKY15	Solyc02g093050.2.1
OsWRKY68	LOC_Os04g51560.1			BrWRKY71	Bra016975	SolyWRKY16	Solyc02g094270.1.1
OsWRKY69	LOC_Os08g29660.1			BrWRKY72	Bra016974	SolyWRKY17	Solyc03g007380.1.1
OsWRKY72	LOC_Os11g29870.1			BrWRKY77	Bra004586	SolyWRKY18	Solyc03g007640.1.1
OsWRKY77	LOC_Os01g40260.1			BrWRKY78	Bra004864	SolyWRKY19	Solyc03g082750.1.1
OsWRKY80	LOC_Os03g63810.1			BrWRKY90	Bra009734	SolyWRKY20	Solyc03g082810.1.1
OsWRKY84	LOC_Os05g40070.1			BrWRKY97	Bra003239	SolyWRKY21	Solyc12g056750.1.1
OsWRKY87	LOC_Os07g39480.1			BrWRKY120	Bra026467	SolyWRKY22	Solyc03g104810.2.1
OsWRKY88	LOC_Os07g40570.1			BrWRKY128	Bra023211	SolyWRKY23	Solyc03g113120.2.1
OsWRKY89	LOC_Os08g17400.1			BrWRKY131	Bra007243	SolyWRKY24	Solyc03g116890.2.1
OsWRKY90	LOC_Os09g30400.3			BrWRKY138	Bra002421	SolyWRKY25	Solyc04g050210.1.1
OsWRKY94	LOC_Os12g40570.1					SolyWRKY26	Solyc04g051540.2.1
OsWRKY96	LOC_Os12g32250.1					SolyWRKY27	Solyc04g051690.2.1
OsWRKY97	LOC_Os12g02420.1					SolyWRKY28	Solyc04g056360.2.1
						SolyWRKY29	Solyc04g072070.2.1
						SolyWRKY30	Solyc04g078550.2.1
						SolyWRKY31	Solyc05g007110.2.1
						SolyWRKY32	Solyc05g012500.2.1
						SolyWRKY33	Solyc05g012770.2.1
						SolyWRKY34	Solyc05g014040.1.1
						SolyWRKY35	Solyc05g015850.2.1
						SolyWRKY36	Solyc05g045710.1.1
						SolyWRKY37	Solyc05g045800.1.1
						SolyWRKY38	Solyc05g045880.1.1
						SolyWRKY39	Solyc05g050040.1.1
						SolyWRKY40	Solyc05g050050.1.1
						SolyWRKY41	Solyc01g095630.2.1
						SolyWRKY42	Solyc10g009550.2
						SolyWRKY43	Solyc05g050330.2.1
						SolyWRKY44	Solyc05g050340.2.1
						SolyWRKY45	Solyc05g053380.2.1
						SolyWRKY46	Solyc05g055750.2.1
						SolyWRKY47	Solyc06g008610.2.1
						SolyWRKY48	Solyc06g048870.1.1
						SolyWRKY49	Solyc06g066370.2.1
						SolyWRKY50	Solyc06g068460.2.1
						SolyWRKY51	Solyc06g070990.2.1|
						SolyWRKY52	Solyc07g005650.2.1
						SolyWRKY53	Solyc08g008280.2.1
						SolyWRKY54	Solyc08g082110.2.1
						SolyWRKY55	Solyc07g055280.2.1
						SolyWRKY56	Solyc07g056280.2.1
						SolyWRKY57	Solyc07g065260.2.1
						SolyWRKY58	Solyc07g066220.2.1
						SolyWRKY59	Solyc08g006320.2.1
						SolyWRKY60	Solyc07g047960.2.1
						SolyWRKY61	Solyc08g062490.2.1
						SolyWRKY62	Solyc08g067340.2.1
						SolyWRKY63	Solyc08g067360.2.1
						SolyWRKY64	Solyc08g081610.2.1
						SolyWRKY65	Solyc08g081630.1.1
						SolyWRKY66	Solyc07g051840.2.1
						SolyWRKY67	Solyc09g010960.2.1
						SolyWRKY68	Solyc09g014990.2.1
						SolyWRKY69	Solyc12g096350.1.1
						SolyWRKY70	Solyc09g066010.2.1
						SolyWRKY71	Solyc10g005680.1.1
						SolyWRKY72	Solyc10g007970.1.1
						SolyWRKY73	Solyc05g050300.1.1
						SolyWRKY74	Solyc10g011910.2.1
						SolyWRKY75	Solyc10g084380.1.1
						SolyWRKY76	Solyc12g006170.1.1
						SolyWRKY77	Solyc12g011200.1.1
						SolyWRKY78	Solyc12g014610.1.1
						SolyWRKY79	Solyc12g042590.1.1
						SolyWRKY80	Solyc03g095770.2.1
						SolyWRKY81	Solyc09g015770.2.1

## Sheet: Additional file 3 Table S2
The orthologous WRKY genes in tomato, Arabidopsis, and rice. Red represented the orthologous genes of Group III TFs responded to TYLCV infection in tomato
WRKY Name 1	WRKY Name 2
Solyc01g058540.2	AT5G49520
Solyc01g079260.2	AT2G47260
Solyc01g079260.2	AT3G62340
Solyc01g089960.2	AT2G44745
Solyc01g095100.2	AT4G01250
Solyc02g067430.2	AT5G15130
Solyc02g071130.2	AT1G29860
Solyc02g071130.2	AT4G18170
Solyc02g071130.2	AT5G46350
Solyc02g080890.2	AT1G62300
Solyc02g080890.2	AT4G22070
Solyc02g080890.2	AT4G04450
Solyc02g093050.2	AT2G23320
Solyc02g094270.1	AT3G01970
Solyc03g095770.2	AT2G40750
Solyc03g113120.2	AT1G18860
Solyc03g116890.2	AT1G80840
Solyc04g051540.2	AT4G39410
Solyc04g051690.2	AT5G64810
Solyc05g007110.2	AT1G69810
Solyc05g012500.2	AT1G69310
Solyc05g012770.2	AT1G13960
Solyc05g012770.2	AT2G03340
Solyc06g048870.1	AT2G40740
Solyc06g068460.2	AT1G80840
Solyc06g070990.2	AT1G18860
Solyc07g005650.2	AT4G30935
Solyc07g047960.2	AT2G04880
Solyc07g055280.2	AT3G58710
Solyc07g065260.2	AT4G26640
Solyc07g066220.2	AT4G26440
Solyc07g066220.2	AT5G56270
Solyc08g006320.2	AT2G24570
Solyc08g006320.2	AT4G31550
Solyc08g008280.2	AT4G23810
Solyc08g008280.2	AT4G11070
Solyc08g081630.1	AT1G64000
Solyc08g081630.1	AT2G46130
Solyc08g081630.1	AT5G41570
Solyc08g082110.2	AT4G23810
Solyc08g082110.2	AT4G11070
Solyc09g066010.2	AT2G30590
Solyc10g005680.1	AT4G26440
Solyc12g096350.1	AT4G31550
Solyc12g014610.1	AT4G26640
Solyc10g084380.1	AT2G37260
Solyc10g011910.2	AT4G01250
Solyc01g089960.2	LOC_Os02g43560
Solyc01g089960.2	LOC_Os04g46060
Solyc01g095100.2	LOC_Os01g43550
Solyc02g072190.2	LOC_Os01g54600
Solyc05g012770.2	LOC_Os07g40570
Solyc07g047960.2	LOC_Os07g39480
Solyc07g056280.2	LOC_Os01g47560
Solyc07g066220.2	LOC_Os08g38990
Solyc07g066220.2	LOC_Os09g30400
Solyc09g066010.2	LOC_Os12g40570
Solyc09g066010.2	LOC_Os03g58420
Solyc10g005680.1	LOC_Os08g38990

## Sheet: Additional file 4 Table S3
The paralogous WRKY genes in tomato, Arabidopsis and rice. Red represented the paralogous genes of Group III TFs responded to TYLCV infection in tomato
WRKY Name 1	WRKY Name 2
Solyc01g095100	Solyc08g081610
Solyc01g095100	Solyc10g011910
Solyc01g095630	Solyc03g007380
Solyc01g095630	Solyc05g050300
Solyc01g095630	Solyc08g082110
Solyc02g032950	Solyc02g080890
Solyc02g067430	Solyc03g113120
Solyc02g067430	Solyc06g070990
Solyc02g032950	Solyc02g080890
Solyc02g088340	Solyc05g012770
Solyc02g093050	Solyc04g078550
Solyc03g007380	Solyc08g082110
Solyc03g113120	Solyc05g007110
Solyc03g113120	Solyc06g070990
Solyc03g116890	Solyc06g068460
Solyc04g051690	Solyc04g072070
Solyc04g072070	Solyc12g056750
Solyc05g007110	Solyc06g070990
Solyc05g050340	Solyc10g009550
Solyc06g068460	Solyc12g042590
Solyc07g047960	Solyc12g006170
Solyc07g056280	Solyc12g011200
Solyc07g065260	Solyc12g014610
Solyc07g066220	Solyc10g005680
Solyc08g006320	Solyc12g096350
Solyc08g008280	Solyc08g082110
Solyc08g082110	Solyc10g009550
Solyc08g081610	Solyc10g011910
AT1G13960	AT2G03340
AT1G29860	AT4G18170
AT1G55600	AT5G56270
AT1G62300	AT4G22070
AT1G62300	AT4G04450
AT1G64000	AT2G46130
AT1G64000	AT5G41570
AT1G69810	AT5G15130
AT2G24570	AT4G31550
AT2G25000	AT4G31800
AT2G40740	AT3G56400
AT2G46400	AT4G23810
AT2G46400	AT4G11070
AT2G47260	AT3G62340
AT3G04670	AT5G28650
AT4G04450	AT4G22070
AT4G18170	AT5G46350
AT4G11070	AT4G23810
AT4G26440	AT5G56270
LOC_Os01g09100	LOC_Os05g09020
LOC_Os01g18584	LOC_Os05g04640
LOC_Os01g40260	LOC_Os01g51690
LOC_Os01g43550	LOC_Os05g50700
LOC_Os01g43650	LOC_Os05g50610
LOC_Os01g46800	LOC_Os05g49620
LOC_Os01g47560	LOC_Os05g50610
LOC_Os01g47560	LOC_Os05g49100
LOC_Os01g51690	LOC_Os05g46020
LOC_Os01g53260	LOC_Os05g45230
LOC_Os01g60520	LOC_Os05g40070
LOC_Os01g60600	LOC_Os11g02480
LOC_Os01g60600	LOC_Os12g02420
LOC_Os01g60640	LOC_Os05g40060
LOC_Os01g61080	LOC_Os05g39720
LOC_Os02g08440	LOC_Os06g44010
LOC_Os02g16540	LOC_Os06g30860
LOC_Os02g26430	LOC_Os04g21950
LOC_Os02g43560	LOC_Os04g46060
LOC_Os10g42850	LOC_Os02g47060
LOC_Os02g47060	LOC_Os04g50920
LOC_Os03g21710	LOC_Os05g40060
LOC_Os03g21710	LOC_Os07g48260
LOC_Os03g53050	LOC_Os03g58420
LOC_Os03g55080	LOC_Os07g02060
LOC_Os02g47060	LOC_Os04g50920
LOC_Os04g51560	LOC_Os08g13840
LOC_Os05g40060	LOC_Os07g48260
LOC_Os12g02400	LOC_Os05g40070
LOC_Os08g29660	LOC_Os09g16510
LOC_Os08g38990	LOC_Os09g30400
LOC_Os08g29660	LOC_Os09g16510
LOC_Os10g42850	LOC_Os02g47060
LOC_Os11g02470	LOC_Os12g02400
LOC_Os11g02520	LOC_Os12g02440
LOC_Os11g02530	LOC_Os12g02450
LOC_Os11g01180	LOC_Os12g01180
LOC_Os12g02400	LOC_Os05g40070
LOC_Os01g60600	LOC_Os12g02420
